# Supplementary material for: Computational screening of high-performance optoelectronic materials using OptB88vdW and TB-mBJ formalisms
Source: Sci Data. 2018 May 8;5:180082. doi: 10.1038/sdata.2018.82 (PMC5944908; doi:10.1038/sdata.2018.82)
Supplement: Supplementary file 1 [file sdata201882-isa1.zip]

Archive with 4 entries (4 files):
- i_Investigation.txt
- s_study_Choudhary.txt
- a_bandgap_Choudhary.txt
- a_dielectric_function_Choudhary.txt
