# Supplementary material for: Computational screening of high-performance optoelectronic materials using OptB88vdW and TB-mBJ formalisms
Source: Sci Data. 2018 May 8;5:180082. doi: 10.1038/sdata.2018.82 (PMC5944908; doi:10.1038/sdata.2018.82)
Supplement: Supplementary file 1 [file sdata201882-isa1.zip › i_Investigation.txt]

# Investigation File generated for Scientific Data with Investigation File Authoring Tool version 0.1.0 on 04/04/2018 - This metadata file is CC0
ONTOLOGY SOURCE REFERENCE
Term Source Name	IAO	OBI	NPO	MMO	ERO
Term Source File	http://data.bioontology.org/ontologies/IAO	http://data.bioontology.org/ontologies/OBI	http://data.bioontology.org/ontologies/NPO	http://data.bioontology.org/ontologies/MMO	http://data.bioontology.org/ontologies/ERO
Term Source Version	2015-02-23	2014-08-18	2011-12-08 (yyyy-mm-dd)	2.27	2013-08-02
Term Source Description	Information Artifact Ontology	Ontology for Biomedical Investigations	NanoParticle Ontology	Measurement Method Ontology	Eagle-I Research Resource Ontology
INVESTIGATION
Investigation Identifier
Investigation Title
Investigation Description
Investigation Submission Date
Investigation Public Release Date
INVESTIGATION PUBLICATIONS
Investigation PubMed ID
Investigation Publication DOI
Investigation Publication Author List
Investigation Publication Title
Investigation Publication Status
Investigation Publication Status Term Accession Number
Investigation Publication Status Term Source REF
INVESTIGATION CONTACTS
Investigation Person Last Name
Investigation Person Mid Initials
Investigation Person First Name
Investigation Person Address
Investigation Person Phone
Investigation Person Fax
Investigation Person Email
Investigation Person Affiliation
Investigation Person Roles
Investigation Person Roles Term Accession Number
Investigation Person Roles Term Source REF
STUDY
Study Identifier	10.1038/sdata.2018.82
Study Title	Computational screening of high-performance optoelectronic materials using OptB88vdW and TB-mBJ formalisms
Study Submission Date	30/10/2017
Study Public Release Date	08/05/2018
Study Description	http://www.nature.com/articles/sdata201882#abstract
Study File Name	s_study_Choudhary.txt
Comment[Subject Keywords]	///;///;////
Comment[Manuscript Licence]	CC BY-4.0
Comment[Experimental Metadata Licence]	CC0
Comment[Supplementary Information File Name]		Supplementary Information
Comment[Supplementary Information File Type]	x-zip-compressed	vnd.openxmlformats-officedocument.wordprocessingml.document
Comment[Supplementary Information File URL]	http://www.nature.com/articles/sdata201882#supplementary-information	http://www.nature.com/articles/sdata201882#supplementary-information
Comment[Data Repository]	figshare
Comment[Data Record Accession]	doi:10.6084/m9.figshare.5825994.v1
Comment[Data Record URI]	https://doi.org/10.6084/m9.figshare.5825994.v1
STUDY DESIGN DESCRIPTORS
Study Design Type	protocol optimization design	cross over design
Study Design Type Term Accession Number	OBI:0001401	OBI:0500003
Study Design Type Term Source REF	OBI	OBI
STUDY PUBLICATIONS
Study PubMed ID
Study Publication DOI
Study Publication Author List
Study Publication Title
Study Publication Status
Study Publication Status Term Accession Number
Study Publication Status Term Source REF
STUDY FACTORS
Study Factor Name	chemical substance	computational method
Study Factor Type	compound by chemical composition	computational method
Study Factor Type Term Accession Number	http://purl.bioontology.org/ontology/npo#NPO_1978	MMO:0000575
Study Factor Type Term Source REF	NPO	MMO
STUDY ASSAYS
Study Assay Measurement Type	bandgap	dielectric function
Study Assay Measurement Type Term Accession Number	""	""
Study Assay Measurement Type Term Source REF	""	""
Study Assay Technology Type	computational modeling technique	computational modeling technique
Study Assay Technology Type Term Accession Number	ERO:0001251	ERO:0001251
Study Assay Technology Type Term Source REF	ERO	ERO
Study Assay Technology Platform	""	""
Study Assay File Name	a_bandgap_Choudhary.txt	a_dielectric_function_Choudhary.txt
STUDY PROTOCOLS
Study Protocol Name	Density functional theory setup	Experimental details
Study Protocol Type	protocol	computational method
Study Protocol Type Term Accession Number	OBI:0000272	MMO:0000575
Study Protocol Type Term Source REF	OBI	MMO
Study Protocol Description		
Study Protocol URI	""	""
Study Protocol Version		
Study Protocol Parameters Name	""	""
Study Protocol Parameters Name Term Accession Number	""	""
Study Protocol Parameters Name Term Source REF	""	""
Study Protocol Components Name	""	""
Study Protocol Components Type	""	""
Study Protocol Components Type Term Accession Number	""	""
Study Protocol Components Type Term Source REF	""	""
STUDY CONTACTS
Study Person Last Name	Choudhary	Zhang	Reid	Chowdhury	Van Nguyen	Trautt	Newrock	Congo	Tavazza
Study Person First Name	Kamal	Qin	Andrew C.E.	Sugata	Nhan	Zachary	Marcus W.	Faical Yannick	Francesca
Study Person Mid Initials									
Study Person Email	kamal.choudhary@nist.gov	""	""	""	""	""	""	""	""
Study Person Phone									
Study Person Fax									
Study Person Address									
Study Person Affiliation	Materials Science and Engineering Division, National Institute of Standards and Technology, Gaithersburg, Maryland 20899, USA	Physical Measurement Laboratory, National Institute of Standards and Technology, Gaithersburg, Maryland 20899, USA	Materials Science and Engineering Division, National Institute of Standards and Technology, Gaithersburg, Maryland 20899, USA	Physical Measurement Laboratory, National Institute of Standards and Technology, Gaithersburg, Maryland 20899, USA	Physical Measurement Laboratory, National Institute of Standards and Technology, Gaithersburg, Maryland 20899, USA	Materials Science and Engineering Division, National Institute of Standards and Technology, Gaithersburg, Maryland 20899, USA	Office of Data and Informatics, National Institute of Standards and Technology, Gaithersburg, Maryland 20899, USA	Materials Science and Engineering Division, National Institute of Standards and Technology, Gaithersburg, Maryland 20899, USA	Materials Science and Engineering Division, National Institute of Standards and Technology, Gaithersburg, Maryland 20899, USA
Study Person Roles									
Study Person Roles Term Accession Number									
Study Person Roles Term Source REF									
Comment[Study Person ORCID]									
Comment[Funder]									
Comment[FundRef ID]									
Comment[Funder Term Source REF]									
Comment[Grant Identifier]									
