# Supplementary material for: Computational screening of high-performance optoelectronic materials using OptB88vdW and TB-mBJ formalisms
Source: Sci Data. 2018 May 8;5:180082. doi: 10.1038/sdata.2018.82 (PMC5944908; doi:10.1038/sdata.2018.82)
Supplement: Supplementary file 1 [file sdata201882-isa1.zip › s_study_Choudhary.txt]

Source Name	Material Type	Term Source REF	Term Accession Number	Protocol REF	Sample Name	Factor Value[chemical substance]	Factor Value[computational method]
Materials Project DFT database	data set	IAO	IAO:0000100	Density functional theory setup	MP dataset	chemical substance	OPT; MBJ; HSE06
