# Supplementary material for: Computational screening of high-performance optoelectronic materials using OptB88vdW and TB-mBJ formalisms
Source: Sci Data. 2018 May 8;5:180082. doi: 10.1038/sdata.2018.82 (PMC5944908; doi:10.1038/sdata.2018.82)
Supplement: Supplementary file 1 [file sdata201882-isa1.zip › a_bandgap_Choudhary.txt]

Sample Name	Protocol REF	Assay Name	Raw Data File	Comment[Data Repository]	Comment[Data Record Accession]	Comment[Data Record URI]	Factor Value[chemical substance]	Factor Value[computational method]
MP dataset	Experimental details	bandgap_OPT	doi:10.6084/m9.figshare.5825994.v1	figshare	doi:10.6084/m9.figshare.5825994.v1	https://doi.org/10.6084/m9.figshare.5825994.v1	chemical substance	OPT
MP dataset	Experimental details	bandgap_MBJ	doi:10.6084/m9.figshare.5825994.v1	figshare	doi:10.6084/m9.figshare.5825994.v1	https://doi.org/10.6084/m9.figshare.5825994.v1	chemical substance	MBJ
MP dataset	Experimental details	bandgap_HSE06	doi:10.6084/m9.figshare.5825994.v1	figshare	doi:10.6084/m9.figshare.5825994.v1	https://doi.org/10.6084/m9.figshare.5825994.v1	chemical substance	HSE06
